# Supplementary material for: Corrigendum: Reconstruction and Functional Annotation of P311 Protein–Protein Interaction Network Reveals Its New Functions
Source: Front Genet. 2019 Nov 6;10:818. doi: 10.3389/fgene.2019.00818 (PMC6853054; doi:10.3389/fgene.2019.00818)
Supplement: Supplementary file 1 [file DataSheet_4.zip]

Archive with 6 entries (6 files):
- Class
- COPYING
- OCG.c
- OCG.exe
- README
- test.gr
